# Supplementary material for: Frontline Involvement in Population COVID-19 Vaccinations: Lived Experience of Nursing Students
Source: Healthcare (Basel). 2022 Oct 10;10(10):1985. doi: 10.3390/healthcare10101985 (PMC9601827; doi:10.3390/healthcare10101985)
Supplement: Supplementary file 1 [file healthcare-10-01985-s001.zip]

Archive with 1 entries (1 files):
- healthcare-1906735-supplementary.pdf
